# Supplementary material for: Salinity tolerance, Na+ exclusion and allele mining of HKT1;5 in Oryza sativa and O. glaberrima: many sources, many genes, one mechanism?
Source: BMC Plant Biol. 2013 Feb 27;13:32. doi: 10.1186/1471-2229-13-32 (PMC3599985; doi:10.1186/1471-2229-13-32)
Supplement: Additional file 1: Table S1 — Summary of screening data. Summary of accessions of O. sativa and O. glaberrima screened and their observed responses to salt stress. [file 1471-2229-13-32-S1.xls]

## Sheet: Sheet1
Supplemental Table 1. Summary of accessions screened and their observed responses to salt stress.
Time of salinisation (days after sowing)	Salinisation level (mM NaCl)	Line #	IRGC #	Genotype	Species	Origin	Accession status	SES	Tolerance
26	150	66	22710	Nona Bokra	O. sativa	India		2.16667	High
26	150	68	26869	Pokkali(8558)	O. sativa	Sri Lanka		2.16667	High
26	150	90	108921	Pokkali	O. sativa	India	Landrace/Traditional cultivar	2.16667	High
26	150	101		Kalarata	O. sativa	India	Landrace/Traditional cultivar	2.16667	High
26	150	100		Capsule	O. sativa	Bangladesh	Landrace/Traditional cultivar	2.22222	High
26	150	102		Kutipatnai	O. sativa	Bangladesh	Landrace/Traditional cultivar	2.22222	High
26	150	357	104022		O. glaberrima	Guinea-Bissau	Landrace/Traditional cultivar	2.22222	High
26	150	103		Cheriviruppu	O. sativa	India	Landrace/Traditional cultivar	2.33333	High
26	150	358	104023		O. glaberrima	Guinea-Bissau	Landrace/Traditional cultivar	2.4	High
26	150	56	44131	Daw Hawm 48-1-26	O. sativa	Thailand		2.5	High
26	150	39	40593	Ching-Tai-Chan	O. sativa	China		2.55556	High
18	150	149	44442	Gundang	O. sativa	Philippines	Landrace/Traditional cultivar	2.58333	High
26	150	37	44480	Jumbo-Jet	O. sativa	Philippines	Landrace/Traditional cultivar	2.66667	High
26	150	4	26577	Bora Dudh Kalam	O. sativa	Bangladesh	Landrace/Traditional cultivar	2.77778	High
26	150	380	32315	Mulai	O. sativa	Iran	Landrace/Traditional cultivar	2.77778	High
26	150	475	37104	Hoglapata	O. sativa	Bangladesh	Landrace/Traditional cultivar	2.77778	High
17	180	71	88396	Urichadra	O. sativa	Bangladesh	Landrace/Traditional cultivar	2.8	Very high
17	180	22	26633	Gurdoi	O. sativa	Bangladesh	Landrace/Traditional cultivar	2.83333	Very high
26	150	13	26596	Demshi	O. sativa	Bangladesh	Landrace/Traditional cultivar	2.88889	High
26	150	21	26622	Gia Dhan	O. sativa	Bangladesh	Landrace/Traditional cultivar	2.88889	High
17	180	4	26577	Bora Dudh Kalam	O. sativa	Bangladesh	Landrace/Traditional cultivar	3	Very high
17	180	13	26596	Demshi	O. sativa	Bangladesh	Landrace/Traditional cultivar	3	Very high
17	180	91	117275	Pokkali	O. sativa	India		3	Very high
17	180	32	39185	BPI RI-2	O. sativa	Philippines	Released/Improved/advanced cultivar	3	Very high
17	180	550	44131	Daw Hawm 48-1-26	O. sativa	Thailand		3	Very high
23	180	349	103459		O. glaberrima	Senegal	Landrace/Traditional cultivar	3	High, segregating
23	180	357	104022		O. glaberrima	Guinea-Bissau	Landrace/Traditional cultivar	3	Very high
23	180	358	104023		O. glaberrima	Guinea-Bissau	Landrace/Traditional cultivar	3	Very high
18	150	358	104023	104023	O. glaberrima	Guinea-Bissau	Landrace/Traditional cultivar	3	High
26	150	428	53637	Basmati 217	O. sativa	India		3	High
26	150	20	26615	Gachia	O. sativa	Bangladesh	Landrace/Traditional cultivar	3	High
26	150	16	26602	Dharga Sail	O. sativa	Bangladesh	Landrace/Traditional cultivar	3	High
26	150	124	15800	Eratio	O. sativa	Senegal		3	High
18	150	506	37108	Horkocha	O. sativa	Bangladesh	Landrace/Traditional cultivar	3.1	High
26	150	62	56752	Som	O. sativa	Guinea-Bissau	Landrace/Traditional cultivar	3.11111	High
26	150	370	32281	Anbarloo Sadri	O. sativa	Iran	Landrace/Traditional cultivar	3.11111	High
26	150	371	3214	Celtik Tosya	O. sativa	Turkey		3.11111	High
26	150	373	32311	Hassan Tareme	O. sativa	Iran	Landrace/Traditional cultivar	3.11111	High
17	180	115		FL478	O. sativa	Philippines		3.13333	High
17	180	21	26622	Gia Dhan	O. sativa	Bangladesh	Landrace/Traditional cultivar	3.16667	High
26	150	366	12880	Dom Sofid	O. sativa	Iran	Landrace/Traditional cultivar	3.16667	High
26	150	374	32312	Larome	O. sativa	Iran	Landrace/Traditional cultivar	3.22222	High
26	150	375	32313	Massan Mulat	O. sativa	Iran	Landrace/Traditional cultivar	3.22222	High
26	150	22	26633	Gurdoi	O. sativa	Bangladesh	Landrace/Traditional cultivar	3.28571	High
17	180	12	26595	Choia Mora	O. sativa	Bangladesh	Landrace/Traditional cultivar	3.33333	High
17	180	20	26615	Gachia	O. sativa	Bangladesh	Landrace/Traditional cultivar	3.33333	High
17	180	68	26869	Pokkali (8558)	O. sativa	Sri Lanka		3.33333	High
17	180	37	44480	Jumbo-Jet	O. sativa	Philippines	Landrace/Traditional cultivar	3.33333	High
17	180	39	40593	Ching-Tai-Chan	O. sativa	China		3.33333	High
26	150	71	88396	Urichadra	O. sativa	Bangladesh	Landrace/Traditional cultivar	3.33333	High
26	150	430	77210	Rayada	O. sativa	Bangladesh	Landrace/Traditional cultivar	3.33333	High
26	150	258	83125	Maroantrano	O. sativa	Madagascar	Landrace/Traditional cultivar	3.33333	High
26	150	12	26595	Choia Mora	O. sativa	Bangladesh	Landrace/Traditional cultivar	3.33333	High
18	150	115		FL478	O. sativa	Philippines		3.44186	High
26	150	436	17038	Damodar	O. sativa	India	Released/Improved/advanced cultivar	3.44444	High
18	150	517	56445	Walimbo	O. sativa	Senegal	Landrace/Traditional cultivar	3.5	High
26	150	365	6144	FR13A	O. sativa	India		3.5	High
18	150	357	104022	104022	O. glaberrima	Guinea-Bissau	Landrace/Traditional cultivar	3.57143	High
17	180	3	26576	Bora Dhan	O. sativa	Bangladesh	Landrace/Traditional cultivar	3.66667	High
17	180	16	26602	Dharga Sail	O. sativa	Bangladesh	Landrace/Traditional cultivar	3.66667	High
17	180	31	4154	Taangteikpan	O. sativa	Myanmar		3.66667	High
14	180	115		FL478	O. sativa	Philippines		3.66667	High
26	150	116	16817	Hasawi	O. sativa	Saudi Arabia		3.66667	High
26	150	3	26576	Bora Dhan	O. sativa	Bangladesh	Landrace/Traditional cultivar	3.66667	High
18	150	486	70635	Msalim Jaro	O. sativa	Kenya	Landrace/Traditional cultivar	3.7	High
26	150	471	3401	Carolina Seln	O. sativa	Peru	Landrace/Traditional cultivar	3.75	High
26	150	351	103462		O. glaberrima	Senegal	Landrace/Traditional cultivar	3.77778	High
26	150	119	16767	Ta Lay	O. sativa	Vietnam	Landrace/Traditional cultivar	3.83333	High
26	150	468	1723	Carolina Gold	O. sativa	United States		3.88889	High
26	150	480	49051	Rajasail	O. sativa	Bangladesh	Landrace/Traditional cultivar	3.88889	High
17	180	66	22710	Nona Bokra	O. sativa	India		4	High
17	180	55	43287	ARC 18567	O. sativa	India		4	High
17	180	11	26594	Chini Sokkor	O. sativa	Bangladesh	Landrace/Traditional cultivar	4	High
26	150	149	44442	Gundang	O. sativa	Philippines	Landrace/Traditional cultivar	4	High
26	150	92	117282	Cypress	O. sativa	United States	Released/Improved/advanced cultivar	4	High
26	150	31	4154	Taangteikpan	O. sativa	Myanmar		4.11111	Moderate
26	150	482	72965	Tilakachari	O. sativa	India		4.11111	Moderate
17	180	53	42699	ARC 11670	O. sativa	India		4.16667	Moderate to high
26	150	63	3084	Agami Mont 1	O. sativa	Egypt		4.16667	Moderate
26	150	429	15238	Pokkali 15238	O. sativa	Sri Lanka		4.16667	Moderate
26	150	427	78422	Pusa Basmati 1	O. sativa	India	Released/Improved/advanced cultivar	4.16667	Moderate
18	150	545	103602	103602	O. glaberrima	Cameroon	Landrace/Traditional cultivar	4.21429	High, segregating
17	180	14	26599	Depa 2	O. sativa	Bangladesh	Landrace/Traditional cultivar	4.33333	Moderate to high
17	180	19	26610	Dudraj	O. sativa	Bangladesh	Landrace/Traditional cultivar	4.33333	Moderate to high
17	180	23	18035	Kuatih Serai	O. sativa	Indonesia	Landrace/Traditional cultivar	4.33333	Moderate to high
17	180	25	26709	Lal Buchi	O. sativa	Bangladesh	Landrace/Traditional cultivar	4.33333	Moderate to high
17	180	30	24788	Pulut Daeng Marakka	O. sativa	Indonesia	Landrace/Traditional cultivar	4.33333	Moderate to high
17	180	34	44107	Parai Peka(Urah)	O. sativa	Malaysia	Landrace/Traditional cultivar	4.33333	Moderate to high
17	180	40	40596	Hsieh-Tso 12	O. sativa	China		4.33333	Moderate to high
14	180	62	56752	Som	O. sativa	Guinea-Bissau	Landrace/Traditional cultivar	4.33333	Moderate to high
26	150	431	12048	Moroberekan	O. sativa	Guinea		4.33333	Moderate
26	150	125	15963	Boulouf	O. sativa	Senegal		4.33333	Moderate
17	180	8	26583	Bura Horin	O. sativa	Bangladesh	Landrace/Traditional cultivar	4.5	Moderate
17	180	62	56752	Som	O. sativa	Guinea-Bissau	Landrace/Traditional cultivar	4.6	Moderate
17	180	5	26580	Bowal Doh	O. sativa	Bangladesh	Landrace/Traditional cultivar	4.6	Moderate
17	180	15	26600	Depa Dhan	O. sativa	Bangladesh	Landrace/Traditional cultivar	4.66667	Moderate
17	180	26	26723	Mala Kuta	O. sativa	Bangladesh	Landrace/Traditional cultivar	4.66667	Moderate
17	180	49	42548	ARC 10072	O. sativa	India		4.66667	Moderate
17	180	51	42598	ARC 10790	O. sativa	India		4.66667	Moderate
17	180	57	26538	Aswina	O. sativa	Bangladesh	Landrace/Traditional cultivar	4.66667	Moderate
17	180	59	43718	Lakatan Janbu	O. sativa	Indonesia	Landrace/Traditional cultivar	4.66667	Moderate
17	180	69	28541	Uridhalkachu	O. sativa	India		4.66667	Moderate
23	180	115		FL478	O. sativa	Philippines		4.66667	High
23	180	335	57766	Dalifode	O. sativa	Guinea	Landrace/Traditional cultivar	4.66667	Moderate
23	180	351	103462		O. glaberrima	Senegal	Landrace/Traditional cultivar	4.66667	High
26	150	435	103606	Barkanei	O. glaberrima	Mali		4.66667	Moderate
18	150	527	103330	103330	O. glaberrima	Senegal		4.92857	Moderate/high, segregating
17	180	9	26586	Chandna Gotok	O. sativa	Bangladesh	Landrace/Traditional cultivar	5	Intermediate
17	180	10	26592	Chini Sagar	O. sativa	Bangladesh	Landrace/Traditional cultivar	5	Intermediate
17	180	17	26603	Dhola Depa	O. sativa	Bangladesh	Landrace/Traditional cultivar	5	Intermediate
17	180	27	25457	Merak	O. sativa	Indonesia	Landrace/Traditional cultivar	5	Intermediate
17	180	28	26729	Mi-Pajang	O. sativa	Bangladesh	Landrace/Traditional cultivar	5	Intermediate
17	180	42	41521	ARC 14357	O. sativa	India		5	Intermediate
17	180	43	42103	ARC 15614	O. sativa	India		5	Intermediate
17	180	44	42226	ARC 18047	O. sativa	India		5	Intermediate
17	180	45	42227	ARC 18048	O. sativa	India		5	Intermediate
17	180	46	42232	ARC 18057	O. sativa	India		5	Intermediate
17	180	47	42233	ARC 18058	O. sativa	India		5	Intermediate
17	180	58	1269	Ta Chang Kong	O. sativa	China	Landrace/Traditional cultivar	5	Intermediate
14	180	258	83125	Maroantrano	O. sativa	Madagascar	Landrace/Traditional cultivar	5	Intermediate
14	180	66	22710	Nona Bokra	O. sativa	India		5	Intermediate
23	180	119	16767	Ta Lay	O. sativa	Vietnam	Landrace/Traditional cultivar	5	Moderate
23	180	348	103455		O. glaberrima	Senegal	Landrace/Traditional cultivar	5	Intermediate
23	180	359	104025	Malo Rans	O. glaberrima	Guinea-Bissau	Landrace/Traditional cultivar	5	Intermediate
18	150	526	49937	Nabatat Asmar	O. sativa	Egypt		5	Moderate
18	150	447	8238	Peh-Kuh	O. sativa	Taiwan		5	Moderate
26	150	434	96717	CG 14	O. glaberrima	Senegal		5.11111	Intermediate
17	180	41	41520	ARC 14355	O. sativa	India		5.16667	Intermediate
17	180	48	42490	ARC 6017	O. sativa	India		5.16667	Intermediate
17	180	50	42597	ARC 10752	O. sativa	India		5.16667	Intermediate
18	150	530	103328	103328	O. glaberrima	Senegal		5.16667	Moderate
17	180	1	26569	Binni Dhan	O. sativa	Bangladesh	Landrace/Traditional cultivar	5.33333	Intermediate
17	180	6	26581	Buchi	O. sativa	Bangladesh	Landrace/Traditional cultivar	5.33333	Intermediate
17	180	18	26601	Dinga Manik	O. sativa	Bangladesh	Landrace/Traditional cultivar	5.33333	Intermediate
17	180	36	44405	Dinominga	O. sativa	Philippines	Landrace/Traditional cultivar	5.33333	Intermediate
17	180	38	44540	Lampung	O. sativa	Philippines	Landrace/Traditional cultivar	5.33333	Intermediate
17	180	60	11530	Mak Thoua	O. sativa	Laos	Landrace/Traditional cultivar	5.33333	Intermediate
17	180	61	38671	Kharai Ganga	O. sativa	Pakistan	Landrace/Traditional cultivar	5.33333	Intermediate
26	150	364		Azucena	O. sativa	Philippines	Landrace/Traditional cultivar	5.33333	Intermediate
26	150	485	117407	IR 29 (SALINITY SELECTION)	O. sativa	Philippines	Released/Improved/advanced cultivar	5.33333	Intermediate
14	180	116	16817	Hasawi	O. sativa	Saudi Arabia		5.5	Intermediate
26	150	433		IR64	O. sativa	Philippines	Released/Improved/advanced cultivar	5.55556	Intermediate
18	150	536	104020	104020	O. glaberrima	Tanzania	Landrace/Traditional cultivar	5.6	Moderate/high, segregating
18	150	543	102631	102631	O. glaberrima	Liberia		5.64286	Moderate/high, segregating
17	180	7	26582	Buchi 2	O. sativa	Bangladesh	Landrace/Traditional cultivar	5.66667	Low
17	180	33	43659	St. Baringin	O. sativa	Indonesia	Landrace/Traditional cultivar	5.66667	Low
17	180	54	42702	ARC 11680	O. sativa	India		5.66667	Low
14	180	242	82185	Anyut	O. sativa	Brunei Darussalam	Landrace/Traditional cultivar	5.66667	Intermediate
23	180	336	61381	Kaolack	O. sativa	Guinea	Landrace/Traditional cultivar	5.66667	Intermediate
23	180	353	103570		O. glaberrima	Senegal		5.66667	Low
26	150	353	103570		O. glaberrima	Senegal		5.66667	Intermediate
18	150	353	103570	103570	O. glaberrima	Senegal	Landrace/Traditional cultivar	5.73333	Moderate/high, segregating
18	150	499	97849	Wag-Wag Pino	O. sativa	Philippines		5.875	Moderate to low
18	150	541	102251	102251	O. glaberrima	Liberia		5.92308	Moderate to low
17	180	65	16817	Hasawi	O. sativa	Saudi Arabia		6	Low
17	180	24	24739	Kuatik Serai Rendah	O. sativa	Indonesia	Landrace/Traditional cultivar	6	Low
17	180	106	636	Dular	O. sativa	India	Breeding and inbred line	6	Low
14	180	185	77667	Mongeunsare	O. sativa	South Korea	Landrace/Traditional cultivar	6	Low
23	180	350	103461		O. glaberrima	Senegal	Landrace/Traditional cultivar	6	Low
26	150	484	30412	IR 29	O. sativa	Philippines	Released/Improved/advanced cultivar	6	Low
18	150	542	102254	102254	O. glaberrima	Liberia		6.07692	Low
18	150	531	103958	103958	O. glaberrima	Senegal	Landrace/Traditional cultivar	6.08333	Low
17	180	52	42600	ARC 10840	O. sativa	India		6.2	Low
17	180	2	26571	Biron	O. sativa	Bangladesh	Landrace/Traditional cultivar	6.33333	Low
17	180	35	44387	Cuevas	O. sativa	Philippines	Landrace/Traditional cultivar	6.33333	Low
26	150	368	10907	Koshihikari	O. sativa	Japan	Breeding and Inbred Line	6.33333	Low
18	150	532	103967	103967	O. glaberrima	Senegal	Landrace/Traditional cultivar	6.38462	Low
14	180	149	44442	Gundang	O. sativa	Philippines	Landrace/Traditional cultivar	6.55556	Low
18	150	349	44442	103459	O. glaberrima	Senegal	Landrace/Traditional cultivar	6.55556	Low
18	150	529	103337	103337	O. glaberrima	Senegal		6.61538	Low
23	180	337	101740		O. glaberrima	Senegal		6.66667	Low
14	180	269	99524	Lunpyan	O. sativa	Myanmar	Landrace/Traditional cultivar	6.71429	Low
18	150	443	104160	Gbai-Gbai	O. glaberrima	Guinea	Landrace/Traditional cultivar	6.73333	Low
18	150	533	68937	68937	O. glaberrima	Madagascar		6.76923	Low
14	180	223	81464	Ketan Gadul	O. sativa	Indonesia	Landrace/Traditional cultivar	6.77778	Low
18	150	432	12731	Nippon-bare	O. sativa	Japan		6.83333	Low
17	180	63	3084	Agami Mont 1	O. sativa	Egypt		7	Low
17	180	70	59323	Li-Jiang-Xin-Tuan-Hei-Gu	O. sativa	China		7	Low
23	180	98	50950	Solomon Red Rice	O. sativa	Solomon Islands		7	Low
23	180	117	30	Engkatek	O. sativa	Malaysia	Landrace/Traditional cultivar	7	Low
23	180	333	56705	SS404	O. sativa	Senegal	Landrace/Traditional cultivar	7	Low
23	180	340	101791		O. glaberrima	Senegal		7	Low
23	180	345	103326		O. glaberrima	Senegal		7	Low
23	180	354	103955	Essaniouniaye	O. glaberrima	Senegal	Landrace/Traditional cultivar	7	Low
23	180	356	103957	Mane Mousso Ou Assaniouniaye	O. glaberrima	Senegal	Landrace/Traditional cultivar	7	Low
18	150	441	103949	Gbagai(Kelei)	O. glaberrima	Liberia	Landrace/Traditional cultivar	7	Low
18	150	442	104165	Gbaigai	O. glaberrima	Guinea	Landrace/Traditional cultivar	7	Low
18	150	539	102241	102241	O. glaberrima	Liberia		7	Low
18	150	540	102248	102248	O. glaberrima	Liberia		7	Low
18	150	127	39152	Sonkanoir	O. sativa	Liberia		7.15385	Low
14	180	257	82965	Baram	O. sativa	Brunei Darussalam	Landrace/Traditional cultivar	7.28571	Very low
18	150	444	104161	Gbai-Gbai	O. glaberrima	Guinea	Landrace/Traditional cultivar	7.28571	Very low
17	180	64	3421	Mutselu	O. sativa	Zaire	Landrace/Traditional cultivar	7.33333	Very low
23	180	332	56318	Sinoi	O. sativa	Senegal	Landrace/Traditional cultivar	7.33333	Very low
23	180	334	56730	Sera	O. sativa	Guinea-Bissau	Landrace/Traditional cultivar	7.33333	Very low
23	180	339	101767		O. glaberrima	Senegal		7.33333	Very low
23	180	341	101800		O. glaberrima	Senegal		7.33333	Very low
18	150	448	103770	Alfassa Allah	O. glaberrima	Mali		7.33333	Very low
18	150	449	103603	Alfassa Allah	O. glaberrima	Mali		7.33333	Very low
18	150	445	104339	Gbai-Gbai	O. glaberrima	Guinea	Landrace/Traditional cultivar	7.35714	Very low
18	150	544	102632	102632	O. glaberrima	Liberia		7.35714	Very low
23	180	352	103569		O. glaberrima	Senegal		7.4	Very low
18	150	484	30412	IR 29	O. sativa	Philippines	Released/Improved/advanced cultivar	7.4	Very low
18	150	434	96717	CG 14	O. glaberrima	Guinea-Bissau	Landrace/Traditional cultivar	7.42857	Very low
18	150	534	68939	68939	O. glaberrima	Madagascar		7.42857	Very low
14	180	135	48599	Salak	O. sativa	Indonesia	Landrace/Traditional cultivar	7.44444	Very low
18	150	446	104338	Gbai-Gbai	O. glaberrima	Guinea	Landrace/Traditional cultivar	7.5	Very low
18	150	528	103331	103331	O. glaberrima	Senegal		7.53846	Very low
14	180	367	30412	IR29	O. sativa	Philippines	Released/Improved/advanced cultivar	7.57143	Very low
17	180	367	30412	IR29	O. sativa	Philippines	Released/Improved/advanced cultivar	7.6	Very low
18	150	440	103950	Gbagai Willigi	O. glaberrima	Liberia		7.6	Very low
17	180	29	26736	Moishabida	O. sativa	Bangladesh	Landrace/Traditional cultivar	7.66667	Very low
23	180	338	101766		O. glaberrima	Senegal		7.66667	Very low
23	180	344	103325		O. glaberrima	Senegal		7.66667	Very low
23	180	346	103439		O. glaberrima	Senegal		7.66667	Very low
23	180	347	103452		O. glaberrima	Senegal	Landrace/Traditional cultivar	7.66667	Very low
23	180	355	103956	Lola Coyo(G)	O. glaberrima	Senegal	Landrace/Traditional cultivar	7.66667	Very low
23	180	360	104038		O. glaberrima	Senegal		7.66667	Very low
18	150	TOG7235 bulk	TOG 7235	TOG 7235	O. glaberrima			7.71429	Very low
18	150	537	102225	102225	O. glaberrima	Liberia		7.71429	Very low
14	180	184	77655	Ginkaraksare	O. sativa	South Korea	Landrace/Traditional cultivar	7.75	Very low
23	180	118	44088	Padi Karangan	O. sativa	Malaysia	Landrace/Traditional cultivar	7.8	Very low
23	180	342	103229		O. glaberrima	Senegal		7.8	Very low
23	180	343	103323		O. glaberrima	Senegal		7.8	Very low
23	180	484	30412	IR29	O. sativa	Philippines	Released/Improved/advanced cultivar	7.83333	Very low
18	150	525	3080	Nabatat Asmar	O. sativa	Egypt	Released/Improved/advanced cultivar	7.875	Very low
18	150	535	104019	104019	O. glaberrima	Tanzania	Landrace/Traditional cultivar	7.93333	Very low
23	180	363	105033	Bindje Fore	O. glaberrima	Guinea	Landrace/Traditional cultivar	8	Very low
18	150	538	102231	102231	O. glaberrima	Liberia		8	Very low
14	180	114	3423	Mutselu Seln	O. sativa	Zaire	Landrace/Traditional cultivar	8.11111	Very low
18	150	524	50937	Nabatat	O. sativa	Egypt		8.22222	Very low
14	180	140	39261	Firooz	O. sativa	Iran	Released/Improved/advanced cultivar	8.33333	Very low
23	180	362	105032	Bindje Gbeli	O. glaberrima	Guinea	Landrace/Traditional cultivar	8.6	Very low
23	180	361	104355	Binye-Gbeli	O. glaberrima	Guinea	Landrace/Traditional cultivar	8.66667	Very low
18	150	128	11816	Thangone	O. sativa	Laos		8.66667	Very low
