# Supplementary material for: Salinity tolerance, Na+ exclusion and allele mining of HKT1;5 in Oryza sativa and O. glaberrima: many sources, many genes, one mechanism?
Source: BMC Plant Biol. 2013 Feb 27;13:32. doi: 10.1186/1471-2229-13-32 (PMC3599985; doi:10.1186/1471-2229-13-32)
Supplement: Additional file 2: Table S2 — Pair-wise correlations between measured parameters. Pair-wise correlations between SES, biomass, ion contents and ion concentrations of Na+ and K+ in different tissues. [file 1471-2229-13-32-S2.xls]

## Sheet: Supp Table 2
Supplementary Table 2. Pair-wise correlations between measured parameters.
			SES	L5 blade Na (mmol/gDW)	L6 sheath Na (mmol/gDW)	L6 blade Na (mmol/gDW)	L5 blade K (mmol/gDW)	L6 blade K (mmol/gDW)	L6 sheath K (mmol/gDW)	L5 blade DW (g)	L6 blade DW (g)	L6 sheath DW (g)
Kendall's tau_b	SES	Correlation Coefficient	1	.483(**)	.567(**)	.614(**)	-0.037	.226(**)	-.150(**)	-.367(**)	-.398(**)	-.541(**)
		Sig. (2-tailed)	.	0	0	0	0.345	0	0.001	0	0	0
		N	527	523	314	517	348	348	264	521	523	344
	L5 blade Na (mmol/gDW)	Correlation Coefficient	.483(**)	1	.403(**)	.542(**)	.072(*)	.141(**)	-.291(**)	-.253(**)	-.268(**)	-.318(**)
		Sig. (2-tailed)	0	.	0	0	0.046	0	0	0	0	0
		N	523	523	314	513	348	344	264	521	519	342
	L6 sheath Na (mmol/gDW)	Correlation Coefficient	.567(**)	.403(**)	1	.729(**)	-0.07	.278(**)	-.185(**)	-.309(**)	-.236(**)	-.410(**)
		Sig. (2-tailed)	0	0	.	0	0.065	0	0	0	0	0
		N	314	314	314	308	314	312	261	314	313	314
	L6 blade Na (mmol/gDW)	Correlation Coefficient	.614(**)	.542(**)	.729(**)	1	-0.012	.258(**)	-.234(**)	-.287(**)	-.304(**)	-.451(**)
		Sig. (2-tailed)	0	0	0	.	0.739	0	0	0	0	0
		N	517	513	308	517	340	344	260	511	517	338
	L5 blade K (mmol/gDW)	Correlation Coefficient	-0.037	.072(*)	-0.07	-0.012	1	.245(**)	0.002	0.037	0.002	-0.012
		Sig. (2-tailed)	0.345	0.046	0.065	0.739	.	0	0.954	0.303	0.963	0.736
		N	348	348	314	340	348	344	264	348	345	342
	L6 blade K (mmol/gDW)	Correlation Coefficient	.226(**)	.141(**)	.278(**)	.258(**)	.245(**)	1	-0.02	-.260(**)	-.174(**)	-.228(**)
		Sig. (2-tailed)	0	0	0	0	0	.	0.638	0	0	0
		N	348	344	312	344	344	348	262	344	348	342
	L6 sheath K (mmol/gDW)	Correlation Coefficient	-.150(**)	-.291(**)	-.185(**)	-.234(**)	0.002	-0.02	1	.112(**)	0.028	.091(*)
		Sig. (2-tailed)	0.001	0	0	0	0.954	0.638	.	0.007	0.5	0.028
		N	264	264	261	260	264	262	264	264	263	264
	L5 blade DW (g)	Correlation Coefficient	-.367(**)	-.253(**)	-.309(**)	-.287(**)	0.037	-.260(**)	.112(**)	1	.524(**)	.510(**)
		Sig. (2-tailed)	0	0	0	0	0.303	0	0.007	.	0	0
		N	521	521	314	511	348	344	264	521	517	342
	L6 blade DW (g)	Correlation Coefficient	-.398(**)	-.268(**)	-.236(**)	-.304(**)	0.002	-.174(**)	0.028	.524(**)	1	.594(**)
		Sig. (2-tailed)	0	0	0	0	0.963	0	0.5	0	.	0
		N	523	519	313	517	345	348	263	517	523	343
	L6 sheath DW (g)	Correlation Coefficient	-.541(**)	-.318(**)	-.410(**)	-.451(**)	-0.012	-.228(**)	.091(*)	.510(**)	.594(**)	1
		Sig. (2-tailed)	0	0	0	0	0.736	0	0.028	0	0	.
		N	344	342	314	338	342	342	264	342	343	344
Spearman's rho	SES	Correlation Coefficient	1	.614(**)	.705(**)	.759(**)	-0.049	.311(**)	-.201(**)	-.472(**)	-.514(**)	-.695(**)
		Sig. (2-tailed)	.	0	0	0	0.367	0	0.001	0	0	0
		N	527	523	314	517	348	348	264	521	523	344
	L5 blade Na (mmol/gDW)	Correlation Coefficient	.614(**)	1	.567(**)	.732(**)	.106(*)	.211(**)	-.426(**)	-.359(**)	-.387(**)	-.455(**)
		Sig. (2-tailed)	0	.	0	0	0.049	0	0	0	0	0
		N	523	523	314	513	348	344	264	521	519	342
	L6 sheath Na (mmol/gDW)	Correlation Coefficient	.705(**)	.567(**)	1	.895(**)	-0.107	.419(**)	-.284(**)	-.451(**)	-.354(**)	-.586(**)
		Sig. (2-tailed)	0	0	.	0	0.057	0	0	0	0	0
		N	314	314	314	308	314	312	261	314	313	314
	L6 blade Na (mmol/gDW)	Correlation Coefficient	.759(**)	.732(**)	.895(**)	1	-0.02	.389(**)	-.351(**)	-.416(**)	-.448(**)	-.650(**)
		Sig. (2-tailed)	0	0	0	.	0.711	0	0	0	0	0
		N	517	513	308	517	340	344	260	511	517	338
	L5 blade K (mmol/gDW)	Correlation Coefficient	-0.049	.106(*)	-0.107	-0.02	1	.360(**)	0.006	0.058	0.001	-0.018
		Sig. (2-tailed)	0.367	0.049	0.057	0.711	.	0	0.926	0.283	0.989	0.738
		N	348	348	314	340	348	344	264	348	345	342
	L6 blade K (mmol/gDW)	Correlation Coefficient	.311(**)	.211(**)	.419(**)	.389(**)	.360(**)	1	-0.031	-.389(**)	-.260(**)	-.332(**)
		Sig. (2-tailed)	0	0	0	0	0	.	0.613	0	0	0
		N	348	344	312	344	344	348	262	344	348	342
	L6 sheath K (mmol/gDW)	Correlation Coefficient	-.201(**)	-.426(**)	-.284(**)	-.351(**)	0.006	-0.031	1	.170(**)	0.05	.135(*)
		Sig. (2-tailed)	0.001	0	0	0	0.926	0.613	.	0.006	0.416	0.028
		N	264	264	261	260	264	262	264	264	263	264
	L5 blade DW (g)	Correlation Coefficient	-.472(**)	-.359(**)	-.451(**)	-.416(**)	0.058	-.389(**)	.170(**)	1	.693(**)	.679(**)
		Sig. (2-tailed)	0	0	0	0	0.283	0	0.006	.	0	0
		N	521	521	314	511	348	344	264	521	517	342
	L6 blade DW (g)	Correlation Coefficient	-.514(**)	-.387(**)	-.354(**)	-.448(**)	0.001	-.260(**)	0.05	.693(**)	1	.780(**)
		Sig. (2-tailed)	0	0	0	0	0.989	0	0.416	0	.	0
		N	523	519	313	517	345	348	263	517	523	343
	L6 sheath DW (g)	Correlation Coefficient	-.695(**)	-.455(**)	-.586(**)	-.650(**)	-0.018	-.332(**)	.135(*)	.679(**)	.780(**)	1
		Sig. (2-tailed)	0	0	0	0	0.738	0	0.028	0	0	.
		N	344	342	314	338	342	342	264	342	343	344
